# Supplementary material for: Evaluation and validation of de novo and hybrid assembly techniques to derive high-quality genome sequences
Source: Bioinformatics. 2014 Jun 14;30(19):2709–16. doi: 10.1093/bioinformatics/btu391 (PMC4173024; doi:10.1093/bioinformatics/btu391)
Supplement: Supplementary Data [file supp_btu391_Supplemental_Tables_4-16-2014_Updated_Sagar.xlsx]

## Sheet: S1
The PCR primer, annealing temperature, expected and measured product length for each rDNA operon
Strain	Operon_ID	Forward Primer	Reverse Primer	Annealing Temp. (0C)	Expected PCR Product (bp)	Measured PCR Product* (~Kb)
CF080	OP1_APLG_101	CGATGAAGCCTTAGCCTTGT	CTGGCCTGAAATCGACTGTT	65	6609	6.6
	OP2_APLG_102	CGCACAAGAATGGAAGGAAT	CATCTGAGGATTTGCGAGGT	65	6725	6.7
	OP3_APLG_01	GTTTTGACGGTTGTGCCTTC	GGCAGTTTCGAACTGTCCTT	65	6701	6.6
	Abyss_3178_1	AAGAAGGTTTATCCGGTTCG	CTCAAGACGCGGGAGAGTAG	67	606	0.6
	Abyss_3177_1	GATTCCCACGCGTTACTCAC	CGTCTGCGCTTGATTCAATA	65	701	0.7
	Abyss_3177_2	GGTCGGTCGGGAGCTCTAT	GATTCCCACGCGTTACTCAC	65	626	0.6
	Abyss_3179_1	CTCAAGACGCGGGAGAGTAG	GCGCTTTCCTCTTTGCTCT	65	607	0.6
	Abyss_3144_1	GAAAACAGTCTCCGGGAAAA	GATTCCCACGCGTTACTCAC	65	601	0.6
	Abyss_3142_1	CTCAAGACGCGGGAGAGTAG	GGGTTTCCAAAGTCATCGAA	67	714	0.7
GM41	OP1_APLG_Contig21	GTGGTCGATCGCACCTTTAT	ATGTCAGCATGCAAGTCTCG	67	6009	6
	OP2_APLG_Contig22	TAAGGAGTGGGCGGTTTATG	GCAAGTCGCACTCATGACAC	65	6109	6
	OP3_APLG_Contig11	GGTTGCCGAGGTTATTGAAG	TCCGAAGTAGGAAGCGAGAG	65	6035	6
	OP4_APLG_Contig12	CTGGGTATCCGCAACAATCT	GCCTCGAACCACGGTAGATA	65	6184	6.1
	OP1_APLG_Contig21	GTGGTCGATCGCACCTTTAT	ATTCCGATTAACGCTTGCAC	65	1205	1.2
	OP1_APLG_Contig21	GAAAGCATCTAAGCGGGAAA	GATGGGCCAATCACAAGAAG	65	800	0.8
	OP2_APLG_Contig22	GTGGGCGGTTTATGCTTCTA	ATTCCGATTAACGCTTGCAC	65	1216	1.2
	OP2_APLG_Contig22	GAAAGCATCTAAGCGGGAAA	GGTAGAGCAACAGGCCGTAA	65	1018	1
	OP3_APLG_Contig11	GGTTGCCGAGGTTATTGAAG	GAAAGCATCTAAGCGGGAAA	65	601	0.6
	OP3_APLG_Contig11	ATTCCGATTAACGCTTGCAC	TCCGAAGTAGGAAGCGAGAG	65	1205	1.2
	OP4_APLG_Contig12	CTGGGTATCCGCAACAATCT	GAAAGCATCTAAGCGGGAAA	65	846	0.8
	OP4_APLG_Contig12	ATTCCGATTAACGCTTGCAC	GCCTCGAACCACGGTAGATA	65	1307	1.3
BT03	OP1_CLC_297	TCAACAGCCGATAAGTGTGG	GGGGTCTTGGTCTTGGGTAA	66	5469	5.5
	OP2_Abyss_10697	GTTTAGGGCGTGGACTACCA	TGCTTACGAGACGACATTGG	66	1404	1.3
	OP3_Abyss_10695	GTTTAGGGCGTGGACTACCA	CCTTTGATTGAATAGGCGAGT	65	1208	1.2
	OP4_Abyss_10696	GTTTAGGGCGTGGACTACCA	TGAAGACCACGTGCAAGTTC	65	1370	1.3
	OP5_Abyss_10833	CGCAGGCAAGTGTCTAGAAT	GTTTAGGGCGTGGACTACCA	65	1238	1.2
GM30	OP1_Abyss_2616	CTGCATATGCTGTGGATCGT	ACAACCCTTCCTCCCAACTT	65	1151	1.1
	OP2_CLC_107	ACAACCCTTCCTCCCAACTT	TGAGTTGCCTGATGATCTGC	66	1250	1.2
	OP4_APLG_31	GGGGTAACAGACGCATCAAT	CCTGGCAACTTTGAGGTTCT	66	1505	1.5
	OP5_APLG_0	CCTGGCAACTTTGAGGTTCT	CCGTATCCTGCGAAGATTGT	65	1420	1.4
	Hypothesized_OP5-OP1	CTGCATATGCTGTGGATCGT	CCGTATCCTGCGAAGATTGT	66	6100	6
*Approximate measure of PCR product length by gel electrophoresis and DNA ladder

## Sheet: S2
Verification of PCR products by Sanger sequencing.
Strain	Operon ID	Expected PCR Product Size (bp)	Sanger Verification* (bp)
			3’ end	5’ end
CF80	OP1_APLG_101	6609	563	656
	OP2_APLG_102	6725	967	589
	OP3_APLG_01	6701	1270	941
GM41	OP1_APLG_Contig21	6009	1074	1292
	OP2_APLG_Contig22	6109	1051	1406
	OP3_APLG_Contig11	6035	1062	1010
	OP4_APLG_Contig12	6184	1026	1207
GM30	OP1_Abyss_2616	1151	NA	1044
	OP2_CLC_107	1250	NA	1130
	OP4_APLG_31	1505	1404	NA
	OP5_APLG_0	1420	1315	NA
	Hypothesized_OP5-OP1	6100	1032	1034
BT03	OP1_CLC_297	5469	317	995
	OP2_Abyss_10697	1404	1067	1027
	OP3_Abyss_10695	1208	1095	930
	OP4_Abyss_10696	1370	996	965
	OP5_Abyss_10833	1238	874	1029
*The ends of the PCR product were sequenced by Sanger method and number of bases with 100% identity on 3’ and 5’ end are shown.

## Sheet: S3
Strain	Library Type	No. of Contigs	Maximum Contig Size (kb)	N50 (kb)	Genome Size (Mb)	No. of scaffolds	Maximum Contig Size (kb)	N50 (kb)	Genome Size (Mb)	Software
CF080	454	71	1058	236	7.01	-	-	-	-	Newbler
	Pacbio-454	102	799	187	7.06	-	-	-	-	PBcR
	PE	1850	31	5	6.95	79	1098	321	7.07	SOAP
	PE	1426	692	312	7.96	1432	692	312	7.97	SPAdes
	PE	1039	335	75	7.54	897	631	383	7.56	CLC
	PE	856	76	13	6.96	56	1136	464	7.05	Velvet
	PE	270	302	69	7.04	263	308	79	7.04	MaSuRCA
	PE*	90	694	273	8.2	69	646	331	7.2	ABySS
	PE-454	57	1225	483	7.02	-	-	-	-	Newbler
	PE-MP	1372	1570	663	7.9	1369	2117	1894	7.95	SPAdes
	PE-MP	163	1413	597	7.12	103	4100	4100	7.21	MaSuRCA
	PE-MP*	40	1535	626	7.04	12	4813	4813	7.1	ALLPATHS-LG
	PE-MP-454	252	4095	4095	7.23	249	4095	4095	7.23	MaSuRCA
	PE-MP-454*	32	1341	615	7.01	-	-	-	-	Newbler
	PE-MP-454-Pacbio	-	-	-	-	6	4102	4102	7.04	AHA
	PE-MP-Pacbio	25	2395	1779	7.04	23	2395	1844	7.04	SPAdes
	PE-MP-Pacbio	16	1885	671	7.04	5	4797	4797	7.05	ALLPATHS-LG
GM41	454	112	236	89	6.61	-	-	-	-	Newbler
	Pacbio-454	80	371	140	6.79	-	-	-	-	PBcR
	PE	1162	41	9	6.56	95	475	152	6.62	SOAP
	PE	652	62	17	6.59	103	396	118	6.63	Velvet
	PE	212	271	85	6.64	204	271	86	6.64	MaSuRCA
	PE	164	308	75	6.61	89	599	137	6.64	CLC
	PE	114	361	137	6.82	88	573	170	6.82	ABySS
	PE	101	436	165	6.64	96	679	183	6.64	SPAdes
	PE-454	96	345	143	6.63	-	-	-	-	Newbler
	PE-MP	157	621	279	6.7	117	2057	1560	6.71	MaSuRCA
	PE-MP	86	436	183	6.71	80	681	183	6.72	SPAdes
	PE-MP	62	415	107	6.65	5	3919	3919	6.72	ALLPATHS-LG
	PE-MP-454	696	1119	739	7.27	687	2486	1393	7.27	MaSuRCA
	PE-MP-454	66	345	159	6.62	-	-	-	-	Newbler
	PE-MP-454-Pacbio	-	-	-	-	17	1007	666	6.67	AHA
	PE-MP-Pacbio	73	653	292	6.68	68	1070	292	6.69	SPAdes
	PE-MP-Pacbio	13	2562	1393	6.68	4	2835	2408	6.68	ALLPATHS-LG
GM30	454	74	326	133	6.14	-	-	-	-	Newbler
	PE	1216	62	11	6.5	1192	62	11	6.61	MaSuRCA
	PE	1398	47	7	6.09	66	480	186	6.18	SOAP
	PE	773	83	13	6.11	138	313	96	6.15	Velvet
	PE	180	184	59	6.14	55	567	227	6.17	CLC
	PE	78	422	157	6.47	58	422	248	6.47	ABySS
	PE*	61	662	186	6.15	52	662	208	6.16	SPAdes
	PE-454	54	801	183	6.15	-	-	-	-	Newbler
	PE-MP	570	214	62	6.38	403	2739	1607	6.41	MaSuRCA
	PE-MP	50	661	240	6.2	45	661	333	6.2	SPAdes
	PE-MP*	44	472	229	6.16	4	6208	6208	6.21	ALLPATHS-LG
	PE-MP-454	778	1986	448	6.7	765	2728	1149	6.71	MaSuRCA
	PE-MP-454*	32	543	298	6.15	-	-	-	-	Newbler
BT03	454	305	344	59	10.75	-	-	-	-	Newbler
	Pacbio-454	235	565	99	11.4	-	-	-	-	PBcR
	PE	3016	28	5	10.43	466	300	49	10.82	SOAP
	PE	2226	62	10	11.2	2201	63	11	11.21	MaSuRCA
	PE	1914	66	9	10.51	455	318	59	10.8	Velvet
	PE	690	155	29	10.64	422	295	63	10.77	CLC
	PE	475	243	47	11.55	403	243	52	11.55	ABySS
	PE*	397	363	80	10.82	386	363	85	10.83	SPAdes
	PE-454	315	344	70	10.82	-	-	-	-	Newbler
	PE-MP	806	240	59	10.95	457	1997	1161	11.04	MaSuRCA
	PE-MP	362	364	77	11.16	355	364	85	11.17	SPAdes
	PE-MP*	135	562	177	10.91	22	2542	1282	11.11	ALLPATHS-LG
	PE-MP-454	887	898	283	11.58	813	3314	2530	11.61	MaSuRCA
	PE-MP-454*	228	405	106	10.77	-	-	-	-	Newbler
	PE-MP-454-Pacbio	-	-	-	-	55	1295	473	11.01	AHA
	PE-MP-Pacbio*	401	344	66	11.08	390	344	67	11.08	SPAdes
	PE-MP-Pacbio	Program crashed: insufficient memory (132 GB)								ALLPATHS-LG
The best assembly for particular library type is shown by *
The best assembly for each strain is shown in bold

## Sheet: S4
Contig assembly statistics for 43 bacterial isolates
Organism	Strain	KMER	Contigs	Minimum Contig Length	Maximum Contig Length	Average Length	N50	Genome Size	KMER	Contigs	Minimum Contig Length	Maximum Contig Length	Average Length	N50	Genome Size	Contigs	Minimum Contig Length	Maximum Contig Length	Average Length	N50	Genome Size	KMER	Contigs	Minimum Contig Length	Maximum Contig Length	Average Length	N50	Genome Size
		Velvet							ABySS							CLC Genomics Workbench						SOAPdenovo
Caulobacter sp.	AP07	41	1689	500	22408	3150	4566	5320299	57	241	533	186748	25090	39997	6046599	327	508	189850	17177	30563	5617011	49	3131	500	12801	1647	2061	5157296
Novosphingobium sp.	AP12	41	1006	501	62126	5446	8601	5478939	57	141	574	284966	44887	92739	6329017	187	528	306606	30009	54713	5611617	49	1855	500	18613	2946	4431	5465077
Rhizobium sp.	AP16	49	873	503	53860	7392	12723	6452889	57	59	1025	767234	123351	270199	7277701	96	807	663744	67684	123519	6497619	57	1612	502	53869	4008	6456	6460422
Sphingobium sp.	AP49	41	759	501	34479	5805	9368	4405728	57	50	770	516401	95447	168966	4772372	103	516	337149	43509	89526	4481471	57	1562	500	45324	2814	3914	4394732
Brevibacillus sp.	BC25	49	136	571	230556	46140	78080	6275075	57	61	693	522270	103518	223120	6314628	374	512	703074	17299	141920	6469833	63	364	514	108427	17241	30095	6275825
Burkholderia sp.	BT03	41	1914	500	66459	5500	9249	10526374	57	475	523	243098	24322	47979	11553060	690	502	155013	15426	29868	10643821	49	3016	500	28827	3461	5422	10437045
Brevibacillus sp.	CF112	49	496	508	54216	10603	18273	5258996	57	122	552	230851	44528	99678	5432476	174	538	227827	30306	76367	5273255	57	985	505	40083	5315	8405	5235183
Rhizobium sp.	CF122	41	686	510	105996	8904	15611	6107869	57	93	824	304677	70620	157170	6567690	130	507	295274	47248	117778	6142299	57	1291	500	41365	4733	7671	6110473
Flavobacterium sp.	CF136	57	1186	501	45195	4971	7928	5895148	57	91	558	480295	67376	160363	6131244	437	509	179457	13613	45171	5948936	63	4040	500	7713	1216	1388	4912125
Rhizobium sp.	CF142	41	925	502	63630	7994	13626	7394842	57	73	602	786951	117135	236026	8550850	146	568	348002	51065	85172	7455438	49	1746	504	33605	4236	6594	7396623
Variovorax sp.	CF313	75	71	502	461192	72295	201533	5132934	63	55	612	346595	94529	208316	5199120	82	541	307933	62686	160731	5140221	63	2200	500	15038	2222	3062	4888628
Chryseobacterium sp.	CF314	57	117	518	351655	38327	75113	4484205	49	95	517	355809	48580	93280	4615129	119	518	336918	37686	80113	4484672	63	663	501	45749	6709	11007	4447853
Acidovorax sp.	CF316	41	1618	500	33505	4288	6733	6938713	31	205	613	154112	37669	67051	7722173	317	539	118161	22359	37104	7087943	49	3024	500	14940	2255	3089	6817862
Polaromonas sp.	CF318	49	936	504	44638	5243	8483	4907357	57	87	519	337727	62559	108102	5442614	159	555	216842	31502	61518	5008816	57	1727	500	22892	2843	4236	4909738
Herbaspirillum sp.	CF444	49	817	522	62084	6760	11250	5522914	57	69	1136	504862	85220	193959	5880205	125	508	339755	44758	82125	5594732	57	1447	504	37444	3828	6100	5539077
Rhizobium sp.	CF080	41	856	524	76858	8131	13521	6960107	57	90	526	694002	92218	237871	8299640	1039	500	335740	7258	75530	7540864	57	1850	501	31770	3761	5825	6958517
Pantoea sp.	GM01	49	456	510	105947	11563	20872	5272558	57	73	1408	455724	76965	145513	5618464	102	587	259669	52162	91591	5320548	57	944	501	42832	5588	9194	5274977
Pseudomonas sp.	GM102	49	746	513	95608	8910	14769	6647014	57	117	504	496363	59188	112063	6924991	159	517	192171	41870	88165	6657346	57	1332	501	39591	4963	7991	6610435
Pseudomonas sp.	GM16	49	705	500	51311	9230	15315	6507489	63	77	567	393982	86155	181954	6633898	127	583	278410	51580	122673	6550699	63	2019	500	21966	3172	4517	6403496
Pseudomonas sp.	GM17	41	1220	504	46467	5439	9154	6635120	57	137	995	523299	51147	100814	7007117	279	504	230552	24326	44590	6786856	49	2221	501	26765	2976	4452	6610221
Pseudomonas sp.	GM18	49	613	510	65690	10226	17520	6268774	63	81	509	602721	83689	171636	6778836	139	598	240258	45304	106048	6297187	57	1184	515	36600	5281	8800	6252562
Pseudomonas sp.	GM21	49	689	505	65733	9578	15494	6599572	57	126	506	439915	55093	104974	6941718	212	527	185369	31189	57752	6612109	57	1248	501	37544	5257	8679	6560611
Pseudomonas sp.	GM24	57	636	506	66811	10263	17348	6527289	57	95	563	352654	69508	135502	6603262	399	502	107081	16335	32656	6517673	63	4537	500	7704	1188	1350	5389425
Pseudomonas sp.	GM25	49	630	502	64322	10022	17071	6313646	57	56	514	911574	117469	241133	6578263	91	535	365551	69787	137130	6350607	57	1330	502	37980	4734	7516	6296252
Pseudomonas sp.	GM30	49	773	500	83996	7905	13514	6110842	57	78	661	422129	83041	157555	6477189	180	527	184453	34116	59627	6140967	57	1398	505	47110	4357	7008	6091661
Pseudomonas sp.	GM33	49	777	511	53645	8643	14672	6715907	57	136	522	452080	51991	97545	7070778	205	518	207002	32816	61913	6727223	57	1338	507	44498	4981	8295	6664267
Pseudomonas sp.	GM41	49	652	523	62096	10122	17113	6599607	63	114	763	361917	59854	137689	6823370	164	538	308020	40338	75073	6615479	57	1162	501	41159	5651	9344	6566670
Pseudomonas sp.	GM48	49	815	500	66446	7887	12879	6428219	57	151	511	338250	44126	92451	6663082	201	500	171623	32062	59542	6444521	57	1308	500	38599	4897	7975	6405061
Pseudomonas sp.	GM49	49	565	506	71300	11643	18354	6578159	57	91	528	400857	76509	165998	6962330	345	530	143192	19101	31212	6589890	63	1693	500	41806	3891	6178	6588162
Pseudomonas sp.	GM50	49	728	505	106491	9172	16183	6677337	63	89	581	425673	78275	163367	6966496	155	535	378902	43175	68220	6692143	57	1306	501	38695	5096	8094	6655832
Pseudomonas sp.	GM55	49	652	515	86970	9929	17642	6473642	57	131	587	323089	53585	124730	7019643	165	501	299293	39335	77637	6490356	57	1281	508	38645	5025	8120	6437451
Pseudomonas sp.	GM60	49	671	556	70112	9532	15652	6395730	57	128	588	307522	52835	97658	6762823	181	618	226607	35493	62804	6424244	57	1178	503	38629	5428	8729	6394249
Pseudomonas sp.	GM67	49	680	522	84859	9533	14869	6482653	57	119	509	414863	56646	121651	6740829	183	545	293542	35531	68050	6502113	57	1207	511	49037	5361	8689	6471307
Pseudomonas sp.	GM74	49	639	502	84655	9527	16515	6087575	57	133	612	415216	48820	118235	6493077	181	505	294898	33728	75201	6104807	57	1137	502	40592	5320	8626	6048706
Pseudomonas sp.	GM78	41	885	512	58818	8166	13765	7226657	63	150	629	293769	51343	91586	7701459	235	611	204409	31011	57174	7287561	57	1581	501	43580	4569	7197	7223766
Pseudomonas sp.	GM79	49	731	508	63034	9152	15367	6690249	57	83	545	666065	86544	178557	7183187	128	518	274135	52407	96213	6708073	57	1218	501	55375	5478	8820	6672318
Pseudomonas sp.	GM80	49	813	501	133427	8316	13328	6761036	63	125	514	346700	57250	117276	7156294	284	504	188591	23899	39805	6787457	57	1418	501	67048	4742	7527	6724232
Pseudomonas sp.	GM84	41	1236	503	37214	4633	7103	5726559	57	137	779	236705	44320	84710	6071779	387	541	107668	15040	24795	5820528	49	1567	504	25203	3658	5595	5732251
Rhizobium	PD01-76	49	752	500	55347	7318	13136	5503410	57	179	503	514647	33124	182069	5929227	256	508	295679	21661	102115	5545093	57	1282	500	37730	4279	6978	5485528
Pantoea sp.	YR343	49	416	510	99520	12695	25415	5280929	63	60	1634	474976	89993	205970	5399574	128	729	269790	41516	94033	5314049	57	994	501	40615	5318	9229	5285700
Herbaspirillum sp.	YR522	41	1006	507	53621	4963	7920	4992862	57	106	531	361407	52373	108348	5551529	176	504	167864	29096	54530	5120913	57	1975	500	26915	2521	3592	4979313
Phyllobacterium sp.	YR531	49	227	501	172663	21852	42233	4960454	57	36	565	972540	153378	311456	5521624	42	606	811600	118998	257533	4997930	63	566	516	85043	8811	14859	4986995
Bradyrhizobium sp.	YR681	31	1586	502	35063	4844	7646	7682095	57	172	1156	417818	46561	73080	8008436	351	510	167815	22313	37719	7831714	49	2984	500	22376	2564	3631	7651346

## Sheet: S5
Scaffold assembly statistics for 43 bacterial isolates
Organism	Strain	KMER	Number of Scaffolds	Minimum Scaffold Length	Maximum Scaffold Length	Average Length	N50	Genome Size	KMER	Number of Scaffolds	Minimum Scaffold Length	Maximum Scaffold Length	Average Length	N50	Genome Size	Number of Scaffolds	Minimum Scaffold Length	Maximum Scaffold Length	Average Length	N50	Genome Size	KMER	Number of Scaffolds	Minimum Scaffold Length	Maximum Scaffold Length	Average Length	N50	Genome Size
		Velvet							ABySS							CLC Genomics Workbench						SOAPdenovo
Caulobacter sp.	AP07	41	715	505	61420	7624	14243	5451508	57	177	541	327072	34201	61515	6053580	167	500	290781	33991	89015	5676427	49	294	547	139530	19623	32588	5769209
Novosphingobium sp.	AP12	31	326	508	205255	17082	42008	5568836	57	110	574	532529	57567	156490	6332376	99	513	500282	56968	152392	5639869	49	114	534	608242	49620	142179	5656737
Rhizobium sp.	AP16	57	98	554	534177	66724	159968	6538929	63	42	1034	914279	157954	470169	6634053	39	754	1080689	166892	687301	6508798	57	49	512	1002627	133766	410074	6554516
Sphingobium sp.	AP49	49	44	533	735458	102405	298727	4505816	57	39	770	516401	122405	194467	4773782	618	500	734378	7910	205795	4888534	57	68	509	565819	66862	143086	4546647
Brevibacillus sp.	BC25	57	40	575	720381	157126	422272	6285031	57	43	996	522270	146881	240893	6315881	501	500	703074	13121	350312	6573456	63	47	604	705320	133865	300307	6291644
Burkholderia sp.	BT03	49	455	502	318111	23749	59949	10805990	57	403	523	243098	28681	52557	11558366	422	501	295968	25528	63281	10772920	49	466	501	300751	23225	49079	10822969
Brevibacillus sp.	CF112	45	141	500	351379	37521	103237	5290448	57	110	552	354019	49401	104397	5434086	125	507	351081	42356	112935	5294438	57	121	519	351309	43491	98941	5262392
Rhizobium sp.	CF122	49	76	527	357645	81155	214828	6167779	57	75	912	369775	87612	181428	6570886	218	500	492692	28623	208861	6239840	57	102	502	366514	60026	184136	6122693
Flavobacterium sp.	CF136	57	107	584	339245	61448	124928	6574916	63	49	612	477713	106063	212604	5197086	35	563	556591	146446	304122	5125612	63	743	508	91318	7972	14326	5923309
Rhizobium sp.	CF142	49	66	512	795765	113639	353940	7500182	31	85	722	802953	93621	195289	7957802	65	510	860250	114966	358503	7472805	49	86	512	514173	87473	253494	7522708
Variovorax sp.	CF313	49	431	509	214704	13908	32365	5994309	57	43	600	476691	120728	242932	5191313	69	514	928141	87552	284806	6041086	63	109	599	294550	46007	95849	5014732
Chryseobacterium sp.	CF314	57	82	518	472758	54694	93808	4484913	63	81	848	354388	57692	103405	4673029	97	501	353678	46276	103298	4488768	57	85	512	234465	51861	91752	4408217
Acidovorax sp.	CF316	41	138	543	490281	51646	114740	7127163	57	150	555	308895	50610	84313	7591440	221	501	253351	32577	101160	7199445	49	206	522	190678	35253	57575	7262170
Polaromonas sp.	CF318	41	49	648	489649	102508	212676	5022876	57	52	1446	358225	104774	194399	5448271	76	500	597150	66497	346983	5053736	57	79	721	503964	63774	131032	5038176
Herbaspirillum sp.	CF444	49	151	501	500836	36971	85272	5582656	57	38	1136	964863	155053	313542	5892008	40	589	1279346	140176	458649	5607044	57	51	582	605110	109359	279386	5577321
Rhizobium sp.	CF080	49	56	500	1136365	126003	464592	7056194	63	69	660	646070	104360	331111	7200836	895	500	885602	8459	433018	7571170	57	79	501	1098065	89611	321890	7079234
Pantoea sp.	GM01	49	57	557	532275	93571	237356	5333539	57	52	1408	699295	108082	212136	5620269	60	557	530090	88835	199845	5330074	57	71	502	529187	74579	164866	5295134
Pseudomonas sp.	GM102	61	120	541	355536	55946	120132	6713517	57	89	547	496363	77851	173802	6928704	86	500	448747	77674	174958	6679934	57	97	501	438882	68627	154277	6656850
Pseudomonas sp.	GM16	57	49	522	346297	104725	219837	5131527	63	55	567	600353	120633	239576	6634789	71	508	667065	92217	253931	6547404	63	94	698	451371	69436	126158	6526971
Pseudomonas sp.	GM17	49	253	536	176633	26686	55840	6751582	57	86	1403	1021488	81548	182112	7013096	115	534	542669	59337	165870	6823802	49	112	504	337764	61106	130872	6843908
Pseudomonas sp.	GM18	57	92	756	304103	68698	133290	6320203	63	62	1031	708575	109397	226680	6782584	41	529	543685	154118	259667	6318832	57	63	557	476862	100137	282922	6308637
Pseudomonas sp.	GM21	57	171	532	279583	38860	91322	6645128	57	104	506	439915	66771	152458	6944215	122	532	361937	54391	119518	6635702	63	122	512	410450	54424	135370	6639681
Pseudomonas sp.	GM24	49	165	561	307359	39788	105909	6564965	49	62	555	568271	105944	162319	6568537	52	517	667079	126117	291362	6558064	63	720	506	76585	8959	13738	6450431
Pseudomonas sp.	GM25	49	67	550	832179	94655	208441	6341879	57	41	514	1345329	160465	276562	6579071	45	617	768371	140895	323935	6340264	57	44	617	955687	144238	309879	6346476
Pseudomonas sp.	GM30	49	138	509	313313	44598	96800	6154560	57	58	677	422129	111714	248988	6479437	55	960	567708	112243	227402	6173340	57	66	584	480407	93643	186840	6180424
Pseudomonas sp.	GM33	57	169	551	330332	40119	89433	6780123	57	110	522	452080	64316	121447	7074795	114	521	452669	59234	138719	6752674	57	134	528	452849	50260	101079	6734794
Pseudomonas sp.	GM41	49	103	520	396802	64390	118163	6632201	63	88	763	573771	77565	170846	6825720	89	506	599076	74627	137048	6641788	57	95	566	475934	69700	152241	6621510
Pseudomonas sp.	GM48	57	117	544	360072	55457	108942	6488496	57	99	767	442406	67357	113454	6668311	106	533	400793	61138	124555	6480638	57	101	532	444254	63954	113744	6459360
Pseudomonas sp.	GM49	49	63	691	576698	104908	230059	6609191	57	74	659	487490	94141	183841	6966412	2004	500	699496	4176	139187	8369038	57	602	500	353875	11676	102643	7028751
Pseudomonas sp.	GM50	57	119	520	321253	56566	118200	6731363	63	66	581	520774	105635	206676	6971878	73	502	715550	92180	242150	6729172	57	83	568	425910	80959	186041	6719622
Pseudomonas sp.	GM55	57	124	640	316655	52715	101416	6536619	63	101	559	421943	65524	128754	6617934	96	544	511865	67948	181053	6522991	57	107	553	499085	60865	129162	6512544
Pseudomonas sp.	GM60	57	143	647	242126	45165	86177	6458561	57	104	588	311833	65051	122013	6765284	87	612	467119	74134	165635	6449652	57	110	571	455601	58842	108014	6472586
Pseudomonas sp.	GM67	49	135	638	386830	48304	117106	6521055	57	93	509	414863	72539	130140	6746163	96	703	398455	67974	124788	6525512	57	102	600	790372	64154	140928	6543690
Pseudomonas sp.	GM74	49	134	578	293548	45698	119963	6123559	57	90	917	573721	72201	171253	6498094	118	521	517300	51894	104993	6123490	57	93	537	455315	65606	173296	6101342
Pseudomonas sp.	GM78	49	163	518	364632	44890	95619	7317114	57	122	542	498020	62107	109083	7577074	128	596	613841	57051	114116	7302512	57	124	525	613332	58693	119064	7277951
Pseudomonas sp.	GM79	57	83	508	384398	81287	195050	6746859	57	62	557	735936	115914	258612	7186691	40	500	892527	168234	367233	6729350	57	45	661	1012918	149300	328656	6718509
Pseudomonas sp.	GM80	49	125	533	287018	54375	114588	6796864	57	85	525	605860	84401	168777	7174116	84	525	794443	80950	195939	6799840	57	87	561	382391	77846	135651	6772559
Pseudomonas sp.	GM84	49	174	537	186538	33605	64520	5847216	57	100	1331	326764	60788	111956	6078810	132	729	217999	44329	81577	5851422	49	134	603	256293	43541	81450	5834476
Rhizobium	PD01-076	57	226	503	461930	24657	143182	5572551	57	166	503	514647	35741	198409	5932978	172	512	606181	32352	231197	5564522	49	168	503	607718	32884	211768	5524448
Pantoea sp.	YR343	41	45	620	933359	118342	304427	5325373	57	51	1235	636236	108670	330803	5542158	42	656	727795	126934	306992	5331240	57	50	922	697582	106205	306286	5310247
Herbaspirillum sp.	YR522	41	239	502	218167	21261	42572	5081315	63	74	602	361356	70238	128011	5197606	55	504	486322	93571	281043	5146416	57	85	519	436249	60513	117120	5143583
Phyllobacterium sp.	YR531	61	30	878	1427269	166053	506356	4981589	31	33	4502	694207	155883	278734	5144144	26	606	1536862	192467	508475	5004140	57	34	566	843029	146458	330782	4979581
Bradyrhizobium sp.	YR681	41	232	601	224271	33816	63110	7845214	57	86	1850	417818	93287	147912	8022655	66	517	1197401	119591	239572	7893028	49	110	564	372490	72282	133556	7951029

## Sheet: S6
REAPR evaluation results for Rhizobium sp. strain CF080, Burkholderia sp. strain BT03, Pseudomonas sp. strain GM30 and Pseudomonas sp. strain GM41 assemblies.
Strain	Library type	Software	Genome Size (Mb)	No. of Contigs	N50	No. of Contigs (Corrected)	N50 (Kb) (Corrected)	Errors	Error Free Bases	Collapse Repeats
Rhizobium sp. CF080	PE-MP	ALLPATHS-LG	7.04	40	626.428	40	626.428	8	98.1	8
	PE	Soap	6.95	1850	5.825	1850	5.825	20	85.73	8
	PE-MP-454	Newbler	7.01	32	615.633	32	615.633	36	97.55	3
	PE	Velvet	6.96	856	13.521	856	13.521	36	92.3	13
	Pacbio-454	PBcR	7.06	102	187.949	102	187.949	49	85.43	8
	PE-MP-Pacbio	SPAdes	7.04	22	1779	22	1779	59	86.24	5
	PE	Abyss*	8.2	90	237.871	108	193.156	60	74.61	1
	PE-MP-Pacbio	ALLPATHS-LG	7.05	16	671.395	16	671.395	74	86.47	3
	PE-MP-454	MaSuRCA	7.23	252	4095	252	4095	85	94.52	1
	PE-MP	MaSuRCA	7.12	163	597	163	597	143	94.74	6
	PE	MaSuRCA	7.04	270	69	270	69	219	93.79	6
	PE-MP	SPAdes	7.95	1372	663	1372	663	310	86.35	0
	PE	SPAdes	7.96	1426	312	1426	312	318	86.09	8
	PE	CLC*	7.54	1039	75.53	1368	75.53	432	89.59	12
Pseudomonas sp. GM30	PE-MP	ALLPATHS-LG	6.16	44	229.752	44	229.752	1	96.74	0
	PE	Soap	6.09	1398	7.008	1398	7.008	19	87.89	2
	PE	Velvet	6.11	773	13.514	773	13.514	28	92.54	4
	PE-MP-454	Newbler	6.15	32	298.687	32	298.687	28	98.21	5
	PE	CLC	6.14	180	59.627	180	59.627	29	97.04	4
	PE	Abyss*	6.47	78	157.555	91	143.464	43	89.64	4
	PE	SPAdes	6.15	61	186	61	186	56	97.8	4
	PE-MP	SPAdes	6.2	50	240	50	240	59	97.34	0
	PE	MaSuRCA	6.5	1216	11	1216	11	91	86.95	2
	PE-MP-454	MaSuRCA	6.7	778	448	778	448	354	86.98	4
	PE-MP	MaSuRCA	6.38	570	62	570	62	528	89.37	5
Pseudomonas sp. GM41	PE-MP	ALLPATHS-LG	6.66	62	248.416	62	248.416	5	96.61	0
	PE	Soap	6.56	1162	9.344	1162	9.344	130	88.9	4
	PE	Velvet	6.59	652	17.113	652	17.113	158	91.95	13
	PE	CLC	6.61	164	75.073	164	75.073	189	95.24	10
	PE-MP-454	Newbler	6.62	66	159.588	66	159.588	195	95.99	3
	PE	SPAdes	6.64	101	165	101	165	216	95.58	9
	PE-MP	SPAdes	6.71	86	1838	86	1838	219	94.81	1
	PE-MP-Pacbio	ALLPATHS-LG	6.68	13	1393.26	13	1393.26	236	93.58	2
	PE	Abyss*	6.82	114	137.689	193	59.458	239	91.89	7
	PE-MP-Pacbio	SPAdes	6.67	70	291	70	291	242	93.17	2
	Pacbio-454	PBcR*	6.79	80	140.244	81	140.244	350	91.59	2
	PE	MaSuRCA	6.64	212	85	212	85	390	93.09	9
	PE-MP	MaSuRCA	6.7	157	279	157	279	419	93.29	12
	PE-MP-454	MaSuRCA*	7.27	686	739	696	739	421	86.26	3
Burkholderia sp. BT03	PE-MP	ALLPATHS-LG	10.91	135	177.107	135	177.107	10	93.2	25
	PE-MP-454	Newbler	10.7	270	69.389	270	69.389	38	93	28
	PE	Soap	10.43	3016	5.422	3016	5.422	40	82.43	18
	PE	SPAdes	10.82	397	80	397	80	68	91.91	46
	PE-MP	SPAdes	11.16	362	77	362	77	77	89.47	7
	PE	CLC	10.64	690	29.868	690	29.868	82	89.92	46
	PE	Abyss*	11.55	475	47.979	508	44.614	106	82.94	11
	PE	Velvet	10.52	1914	9.249	1914	9.249	124	86.19	45
	PE	MaSuRCA	11.2	2226	10	2226	10	161	83.21	14
	PE-MP-454	MaSuRCA*	11.58	887	283	888	283	223	87.01	5
	PE-MP-Pacbio	SPAdes	11.06	368	66	368	66	492	72.46	17
	Pacbio-454	PBcR*	11.4	235	99.681	236	99.681	1215	91.98	9
	PE-MP	MaSuRCA	10.95	806	59	806	59	1365	85.85	22
*Assemblies containing least number of errors in each genome are shown in bold.
a REAPR broke the assembly at erroronious regions and generated corrected contig numbers and corrected N50 value.

## Sheet: S7
CGAL (Rahman and Pachter, 2013) (version 0.9.6) evaluation results for Rhizobium sp. strain CF080, Burkholderia sp. strain BT03, Pseudomonas sp. strain GM30 and Pseudomonas sp. strain GM41 assemblies.
Data Types	Strain/Software	CF80	GM41	BT03	GM30
PE	Abyss	-1.36991e+09	-1.27769e+09	-1.1482e+09	-1.28245e+09
	Soap	-1.71028e+09	-1.58756e+09	-1.59017e+09	-1.64781e+09
	CLC	-1.39569e+09	-1.29722e+09	-1.21347e+09	-1.3111e+09
	Velvet	-1.53554e+09	-1.37473e+09	-1.36332e+09	-1.42164e+09
	SPAdes	-1.34198e+09	-8.56546e+07	-1.50633e+08	-4.16902e+07
	MaSuRCA	-1.48154e+09	-9.55809e+07	-1.73517e+08	-4.45147e+07
PE-MP	ALLPATHS-LG	-1.35653e+09	-1.28495e+09	-1.169e+09	-1.28851e+09
	SPAdes	-1.34674e+09	-8.46516e+07	-1.48649e+08	-4.13874e+07
	MaSuRCA	-1.36236e+09	-9.09613e+07	-1.77226e+08	-4.61286e+07
PE-MP-454	Newbler	-1.37383e+09	-1.32089e+09	-1.23178e+09	-1.31631e+09
	MaSuRCA	-1.34916e+09	-8.49489e+07	-1.48272e+08	-4.34594e+07
PacBio	PacBiotoCA	-1.36122e+09	-8.39841e+07	-1.49513e+08	NA
PE-MP-Pacbio	ALLPATHS-LG	-1.35495e+09	-8.34003e+07	NA	NA
	SPAdes	-1.36137e+09	-8.48195e+07	-1.48065e+08	NA
*The best CGAL scores are shown in bold.
